# Supplementary material for: Chemoenzymatic Synthesis of Indole-Containing Acyloin Derivatives
Source: Molecules. 2023 Jan 1;28(1):354. doi: 10.3390/molecules28010354 (PMC9822442; doi:10.3390/molecules28010354)
Supplement: Supplementary file 1 [file molecules-28-00354-s001.zip]

Archive with 1 entries (1 files):
- molecules-2089038-supplementary.pdf
